# Supplementary material for: Cellulose Nitrates-Blended Composites from Bacterial and Plant-Based Celluloses
Source: Polymers (Basel). 2024 Apr 23;16(9):1183. doi: 10.3390/polym16091183 (PMC11085800; doi:10.3390/polym16091183)
Supplement: Supplementary file 1 [file polymers-16-01183-s001.zip]

Archive with 1 entries (1 files):
- polymers-2968798-supplementary.pdf
